# Supplementary material for: haploMAGIC: accurate phasing and detection of recombination in multiparental populations despite genotyping errors
Source: G3 (Bethesda). 2024 May 29;14(8):jkae109. doi: 10.1093/g3journal/jkae109 (PMC11304941; doi:10.1093/g3journal/jkae109)
Supplement: jkae109_Supplementary_Data [file jkae109_supplementary_data.zip]

Archive with 2 entries (2 files):
- Supplemental_Figures_G3-2024-405056.docx
- Supplemental_Tables_G3-2024-405056.xlsx
