# Supplementary material for: haploMAGIC: accurate phasing and detection of recombination in multiparental populations despite genotyping errors
Source: G3 (Bethesda). 2024 May 29;14(8):jkae109. doi: 10.1093/g3journal/jkae109 (PMC11304941; doi:10.1093/g3journal/jkae109)
Supplement: jkae109_Supplementary_Data [file jkae109_supplementary_data.zip › Supplemental_Tables_G3-2024-405056.xlsx]

## Sheet: Table S1
Table S1 Properties of the SNP distribution across the 19 Brassica napus chromosomes from a 15k array that was applied to genotype all samples of the real-world populations, population 1 and population 2. The data was filtered by removing the 10% SNPs with the highest Mendelian error rates. SNP interval refers to the base pairs between two consecutive SNPs.
Chromosome	Covered distance (bp)	Number of SNP intervals	Mean SNP interval size (bp)
A01	29571231	517	57293.5
A02	29980545	449	66481
A03	38059524	993	38359.8
A04	22183790	612	36087.3
A05	29262968	511	57340.6
A06	31846039	609	52313.3
A07	27440990	819	33457.9
A08	22149327	470	46475.2
A09	43191124	452	95622.2
A10	20458542	577	35096.4
C01	44031831	561	78608.2
C02	61536653	591	104244
C03	62356712	1020	61165.2
C04	56114579	882	63574.1
C05	46525073	388	120101
C06	46774781	617	74687.4
C07	38612289	645	57435.7
C08	51715336	488	105943
C09	60012211	242	239798
Genome-wide	761823545	11443	66575.5

## Sheet: Table S2
Table S2 Precision (prc), recall (rcl), F1-score (f1s), adjusted resolution (ars) and filtering rate (fil) obtained in the performance analysis with simulated data using different simulated genotyping error rates (0, 0.5, 1, 2, 3, 4, 5, 6, 10 and 15%) and haploMAGIC settings: minimum number of informative loci per haploblock to be retained (min), phase imputation (imp) and post-imputation phase c…
indicate measured parameter and genotyping error rate separated by underscore.
min	imp	cor	prc_0%	rcl_0%	f1s_0%	ars_0%	fil_0%	prc_0.5%	rcl_0.5%	f1s_0.5%	ars_0.5%	fil_0.5%	prc_1%	rcl_1%	f1s_1%	ars_1%	fil_1%	prc_2%	rcl_2%	f1s_2%	ars_2%	fil_2%	prc_3%	rcl_3%	f1s_3%	ars_3%	fil_3%	prc_4%	rcl_4%	f1s_4%	ars_4%	fil_4%	prc_5%	rcl_5%	f1s_5%	ars_5%	fil_5%	prc_6%	rcl_6%	f1s_6%	ars_6%	fil_6%	prc_10%	rcl_10%	f1s_10%	ars_10%	fil_10%	prc_15%	rcl_15%
1	imputeAll	correctAll	0.991869	0.950077	0.970524	0.0881661	0	0.432559	0.931511	0.590781	0.10814	0	0.292316	0.922003	0.443897	0.0923104	0	0.171587	0.891861	0.287803	0.0686349	0	0.126734	0.874311	0.221379	0.0543148	0	0.0985755	0.855588	0.176783	0.0422467	0	0.0803356	0.838967	0.146631	0.0344295	0	0.0654729	0.823839	0.121305	0.0280598	0	0.0438273	0.760808	0.0828803	0.0192413	0	0.0301004	0.702501
1	imputeAll	correctFalseHom	0.99686	0.949703	0.972711	0.085854	0	0.436675	0.930867	0.594477	0.104802	0	0.29494	0.921256	0.446828	0.0931391	0	0.173887	0.890559	0.290962	0.0695548	0	0.128536	0.874492	0.224129	0.055087	0	0.100456	0.854421	0.179775	0.0430524	0	0.0816554	0.838242	0.148814	0.0349952	0	0.066637	0.822504	0.123286	0.0285587	0	0.0447229	0.760229	0.0844762	0.019167	0	0.0307375	0.702175
1	imputeTHonly	correctAll	0.991869	0.950077	0.970524	0.0881661	0	0.447652	0.932489	0.60491	0.111913	0	0.304141	0.923862	0.457629	0.10138	0	0.182877	0.89614	0.303764	0.0731506	0	0.137639	0.877796	0.237965	0.0556742	0	0.107853	0.860428	0.19168	0.0462228	0	0.0887824	0.842909	0.160644	0.0380496	0	0.0740535	0.831049	0.135989	0.0317372	0	0.0516314	0.765893	0.0967411	0.0206526	0	0.037643	0.707317
1	imputeTHonly	correctFalseHom	0.99821	0.949724	0.973364	0.0855608	0	0.452235	0.932045	0.608985	0.113059	0	0.307184	0.923183	0.460979	0.102395	0	0.185672	0.894992	0.307542	0.0742687	0	0.139597	0.87709	0.240859	0.0558388	0	0.11005	0.859467	0.195116	0.0471642	0	0.0904404	0.842022	0.163337	0.0387602	0	0.0754774	0.829482	0.138365	0.0323475	0	0.0527842	0.765861	0.0987616	0.0211137	0	0.0383484	0.705449
1	imputeNot	correctNot	1	0.935537	0.966695	0.0618557	0	0.512397	0.919868	0.658171	0.0830914	0	0.354194	0.910507	0.509996	0.081737	0	0.220422	0.882643	0.352751	0.0629776	0	0.16616	0.863454	0.278689	0.0498479	0	0.131554	0.848286	0.227783	0.0464307	0	0.107154	0.832478	0.189869	0.037819	0	0.0906212	0.817983	0.163166	0.031984	0	0.0617312	0.755807	0.11414	0.0231492	0	0.0440232	0.695717
2	imputeAll	correctAll	0.999231	0.924516	0.960422	0.0881674	0.0313748	0.967481	0.910822	0.938297	0.092141	0.565356	0.921253	0.895385	0.908135	0.0906151	0.697159	0.795748	0.867732	0.830183	0.083763	0.79821	0.671821	0.839758	0.746461	0.0775179	0.829077	0.578506	0.829641	0.681679	0.0754572	0.845102	0.482378	0.807238	0.603891	0.0689111	0.850539	0.410269	0.792436	0.540634	0.0683781	0.85479	0.25055	0.70968	0.37035	0.0484936	0.844047	0.14952	0.633207
2	imputeAll	correctFalseHom	1	0.924058	0.96053	0.0857143	0.0288927	0.967532	0.909438	0.937586	0.0893107	0.561676	0.922473	0.89421	0.908121	0.0878545	0.695168	0.799449	0.866118	0.83145	0.0827017	0.796447	0.675966	0.839191	0.748787	0.0751074	0.828048	0.581052	0.826334	0.682319	0.0711492	0.843218	0.48928	0.805643	0.608816	0.0652374	0.850166	0.417769	0.791143	0.546797	0.0659635	0.854743	0.257119	0.707162	0.377119	0.0467488	0.844715	0.154453	0.631977
2	imputeTHonly	correctAll	0.999231	0.924516	0.960422	0.0881674	0.0313748	0.97112	0.911473	0.940352	0.0910425	0.551824	0.933669	0.896744	0.914834	0.090355	0.688227	0.825331	0.872069	0.848057	0.083932	0.791708	0.712689	0.843661	0.772664	0.0777479	0.824008	0.624737	0.8353	0.714835	0.0749684	0.842442	0.53284	0.811432	0.643268	0.0695009	0.850583	0.463512	0.800596	0.587111	0.0713096	0.855056	0.29662	0.712593	0.418879	0.0494366	0.846781	0.191792	0.638676
2	imputeTHonly	correctFalseHom	1	0.924058	0.96053	0.0857143	0.0281318	0.971511	0.910289	0.939904	0.0883192	0.547846	0.934966	0.895762	0.914944	0.0863045	0.685794	0.830972	0.870388	0.850223	0.0817349	0.789971	0.71709	0.842567	0.774781	0.078228	0.822837	0.629342	0.832134	0.716668	0.0726163	0.840797	0.538826	0.809846	0.647105	0.0646591	0.849462	0.471442	0.798684	0.592907	0.0689915	0.854769	0.303362	0.709877	0.425072	0.0491939	0.846843	0.19654	0.634574
2	imputeNot	correctNot	1	0.902367	0.948678	0.0625	0.035754	0.975578	0.888117	0.929795	0.0643238	0.496363	0.940641	0.873579	0.90587	0.063414	0.643206	0.862241	0.851098	0.856634	0.0623307	0.760297	0.759636	0.821715	0.789457	0.0584335	0.801571	0.669813	0.812383	0.734241	0.0574126	0.823075	0.581534	0.790718	0.670182	0.0553842	0.836825	0.516743	0.780829	0.621912	0.0574159	0.843499	0.337275	0.692544	0.453629	0.04497	0.843318	0.217411	0.618701
3	imputeAll	correctAll	0.997917	0.902644	0.947893	0.0880515	0.056632	0.983557	0.889673	0.934262	0.0922085	0.583123	0.966372	0.873535	0.917612	0.087852	0.717139	0.929981	0.849889	0.888133	0.0820571	0.827388	0.879775	0.819623	0.848634	0.0776272	0.868912	0.840191	0.814901	0.827353	0.075241	0.892716	0.777873	0.795306	0.786493	0.0707157	0.90781	0.739339	0.789468	0.763581	0.0739339	0.920171	0.571933	0.711662	0.634192	0.0544698	0.934347	0.405092	0.653283
3	imputeAll	correctFalseHom	0.999204	0.902369	0.948321	0.0868873	0.0516474	0.983985	0.887768	0.933403	0.0894532	0.579849	0.968295	0.871847	0.917543	0.086713	0.715415	0.93126	0.847628	0.887478	0.08217	0.825532	0.883999	0.818798	0.85015	0.0768695	0.868251	0.839341	0.813068	0.825996	0.0729862	0.890932	0.780253	0.794311	0.787219	0.0698734	0.906734	0.740181	0.787504	0.763109	0.0728047	0.919104	0.580161	0.711456	0.639135	0.0552534	0.934168	0.408827	0.651046
3	imputeTHonly	correctAll	0.997917	0.902644	0.947893	0.0880515	0.056632	0.984675	0.890315	0.93512	0.0908931	0.568941	0.969637	0.874573	0.919655	0.0881489	0.706669	0.939647	0.852372	0.893885	0.0805412	0.817863	0.90011	0.82243	0.859518	0.0782704	0.860291	0.865067	0.817262	0.840485	0.0720889	0.885463	0.81543	0.798244	0.806746	0.0689096	0.901683	0.784122	0.793899	0.78898	0.0702198	0.914479	0.635488	0.709176	0.670313	0.0537032	0.930677	0.482334	0.645353
3	imputeTHonly	correctFalseHom	1	0.902306	0.948644	0.0869565	0.0510398	0.985323	0.88841	0.93436	0.0882379	0.565458	0.971706	0.87289	0.919651	0.0857387	0.704643	0.942727	0.84985	0.893882	0.079667	0.815989	0.90431	0.820632	0.860441	0.0753592	0.859643	0.866333	0.815113	0.839943	0.0712055	0.88376	0.815931	0.796225	0.805957	0.0689519	0.900251	0.786616	0.791607	0.789104	0.0694073	0.913321	0.641561	0.70826	0.673262	0.0513249	0.930165	0.486077	0.642701
3	imputeNot	correctNot	1	0.876698	0.934299	0.0625	0.0634479	0.986041	0.861349	0.919487	0.0650137	0.517846	0.971962	0.842596	0.902668	0.0620401	0.667612	0.946365	0.82252	0.880107	0.0604063	0.78725	0.914448	0.793501	0.849692	0.0580602	0.837596	0.87721	0.788518	0.830503	0.0542604	0.865575	0.831833	0.76704	0.798124	0.0519895	0.886479	0.806374	0.764287	0.784766	0.0531675	0.899981	0.674156	0.680682	0.677403	0.0439667	0.923875	0.521042	0.616289
4	imputeAll	correctAll	0.997655	0.883314	0.937009	0.0867526	0.0777768	0.98455	0.870034	0.923756	0.0908815	0.593919	0.96896	0.852041	0.906747	0.0854965	0.726276	0.941158	0.829717	0.881931	0.0806707	0.833832	0.917225	0.799972	0.854595	0.0764354	0.877667	0.89287	0.800464	0.844145	0.0704897	0.900219	0.868775	0.781507	0.822834	0.0676967	0.917226	0.845522	0.779583	0.811215	0.0667517	0.929938	0.746613	0.704433	0.72491	0.0503335	0.94966	0.619005	0.65656
4	imputeAll	correctFalseHom	0.998176	0.882861	0.936984	0.0867979	0.0739021	0.985058	0.867932	0.922794	0.0888774	0.591342	0.970118	0.850489	0.906373	0.0855986	0.724378	0.942211	0.826496	0.880568	0.0796235	0.832206	0.917502	0.79895	0.854132	0.0743921	0.876232	0.89264	0.798639	0.843027	0.0686646	0.898592	0.868044	0.779926	0.821629	0.0659274	0.916093	0.844935	0.777536	0.809836	0.0658391	0.928716	0.748333	0.702772	0.724837	0.0496132	0.948981	0.621519	0.655433
4	imputeTHonly	correctAll	0.997655	0.883314	0.937009	0.0867526	0.0777768	0.985467	0.870225	0.924267	0.0909662	0.580193	0.971524	0.853075	0.908455	0.0857227	0.716025	0.94758	0.831797	0.885922	0.0800772	0.824306	0.926624	0.801688	0.85964	0.0731546	0.868692	0.903598	0.80047	0.848914	0.0677699	0.892335	0.882807	0.778308	0.82727	0.0653931	0.910411	0.867756	0.781317	0.822271	0.0642782	0.922923	0.78432	0.696713	0.737925	0.0461364	0.944189	0.687176	0.637129
4	imputeTHonly	correctFalseHom	0.999233	0.882735	0.937378	0.0868898	0.0735025	0.986205	0.868258	0.92348	0.0883169	0.577363	0.972893	0.851463	0.908137	0.0858435	0.713888	0.950588	0.828639	0.885434	0.0781305	0.822624	0.926423	0.799757	0.858442	0.0731387	0.867161	0.904156	0.798158	0.847857	0.0661578	0.890597	0.881542	0.775522	0.825141	0.0637259	0.909085	0.86751	0.779214	0.820995	0.0623361	0.921484	0.786731	0.694121	0.73753	0.0462783	0.943545	0.690624	0.63596
4	imputeNot	correctNot	1	0.852453	0.92035	0.0625	0.0895352	0.986097	0.83567	0.904673	0.0643107	0.534454	0.972747	0.815517	0.88722	0.0620903	0.680731	0.951546	0.793527	0.865382	0.0594716	0.797331	0.928638	0.764966	0.838893	0.0557183	0.847386	0.908467	0.76374	0.829841	0.0509421	0.874679	0.885276	0.739788	0.806019	0.0510736	0.896809	0.872398	0.742297	0.802106	0.049381	0.909777	0.800649	0.656363	0.721362	0.0390561	0.93819	0.71037	0.595782
[truncated: 3 more columns]

## Sheet: Table S3
Table S3 Precision (prc), recall (rcl), F1-score (f1s), adjusted resolution (ars) and filtering rate (fil) obtained in the performance analysis with simulated data using different simulated genotyping error rates (0, 0.5, 1, 2, 3, 4, 5, 6, 10 and 15%) and haploMAGIC settings: minimum number of informative loci per haploblock to be retained (min), phase imputation (imp) and post-imputation phase c…
ger	min	imp	cor	prc	rcl	f1s	ars	fil
0	1	imputeAll	correctAll	0.991869	0.950077	0.970524	0.0881661	0
0	1	imputeAll	correctFalseHom	0.99686	0.949703	0.972711	0.085854	0
0	1	imputeTHonly	correctAll	0.991869	0.950077	0.970524	0.0881661	0
0	1	imputeTHonly	correctFalseHom	0.99821	0.949724	0.973364	0.0855608	0
0	1	imputeNot	correctNot	1	0.935537	0.966695	0.0618557	0
0	2	imputeAll	correctAll	0.999231	0.924516	0.960422	0.0881674	0.0313748
0	2	imputeAll	correctFalseHom	1	0.924058	0.96053	0.0857143	0.0288927
0	2	imputeTHonly	correctAll	0.999231	0.924516	0.960422	0.0881674	0.0313748
0	2	imputeTHonly	correctFalseHom	1	0.924058	0.96053	0.0857143	0.0281318
0	2	imputeNot	correctNot	1	0.902367	0.948678	0.0625	0.035754
0	3	imputeAll	correctAll	0.997917	0.902644	0.947893	0.0880515	0.056632
0	3	imputeAll	correctFalseHom	0.999204	0.902369	0.948321	0.0868873	0.0516474
0	3	imputeTHonly	correctAll	0.997917	0.902644	0.947893	0.0880515	0.056632
0	3	imputeTHonly	correctFalseHom	1	0.902306	0.948644	0.0869565	0.0510398
0	3	imputeNot	correctNot	1	0.876698	0.934299	0.0625	0.0634479
0	4	imputeAll	correctAll	0.997655	0.883314	0.937009	0.0867526	0.0777768
0	4	imputeAll	correctFalseHom	0.998176	0.882861	0.936984	0.0867979	0.0739021
0	4	imputeTHonly	correctAll	0.997655	0.883314	0.937009	0.0867526	0.0777768
0	4	imputeTHonly	correctFalseHom	0.999233	0.882735	0.937378	0.0868898	0.0735025
0	4	imputeNot	correctNot	1	0.852453	0.92035	0.0625	0.0895352
0.5	1	imputeAll	correctAll	0.432559	0.931511	0.590781	0.10814	0
0.5	1	imputeAll	correctFalseHom	0.436675	0.930867	0.594477	0.104802	0
0.5	1	imputeTHonly	correctAll	0.447652	0.932489	0.60491	0.111913	0
0.5	1	imputeTHonly	correctFalseHom	0.452235	0.932045	0.608985	0.113059	0
0.5	1	imputeNot	correctNot	0.512397	0.919868	0.658171	0.0830914	0
0.5	2	imputeAll	correctAll	0.967481	0.910822	0.938297	0.092141	0.565356
0.5	2	imputeAll	correctFalseHom	0.967532	0.909438	0.937586	0.0893107	0.561676
0.5	2	imputeTHonly	correctAll	0.97112	0.911473	0.940352	0.0910425	0.551824
0.5	2	imputeTHonly	correctFalseHom	0.971511	0.910289	0.939904	0.0883192	0.547846
0.5	2	imputeNot	correctNot	0.975578	0.888117	0.929795	0.0643238	0.496363
0.5	3	imputeAll	correctAll	0.983557	0.889673	0.934262	0.0922085	0.583123
0.5	3	imputeAll	correctFalseHom	0.983985	0.887768	0.933403	0.0894532	0.579849
0.5	3	imputeTHonly	correctAll	0.984675	0.890315	0.93512	0.0908931	0.568941
0.5	3	imputeTHonly	correctFalseHom	0.985323	0.88841	0.93436	0.0882379	0.565458
0.5	3	imputeNot	correctNot	0.986041	0.861349	0.919487	0.0650137	0.517846
0.5	4	imputeAll	correctAll	0.98455	0.870034	0.923756	0.0908815	0.593919
0.5	4	imputeAll	correctFalseHom	0.985058	0.867932	0.922794	0.0888774	0.591342
0.5	4	imputeTHonly	correctAll	0.985467	0.870225	0.924267	0.0909662	0.580193
0.5	4	imputeTHonly	correctFalseHom	0.986205	0.868258	0.92348	0.0883169	0.577363
0.5	4	imputeNot	correctNot	0.986097	0.83567	0.904673	0.0643107	0.534454
1	1	imputeAll	correctAll	0.292316	0.922003	0.443897	0.0923104	0
1	1	imputeAll	correctFalseHom	0.29494	0.921256	0.446828	0.0931391	0
1	1	imputeTHonly	correctAll	0.304141	0.923862	0.457629	0.10138	0
1	1	imputeTHonly	correctFalseHom	0.307184	0.923183	0.460979	0.102395	0
1	1	imputeNot	correctNot	0.354194	0.910507	0.509996	0.081737	0
1	2	imputeAll	correctAll	0.921253	0.895385	0.908135	0.0906151	0.697159
1	2	imputeAll	correctFalseHom	0.922473	0.89421	0.908121	0.0878545	0.695168
1	2	imputeTHonly	correctAll	0.933669	0.896744	0.914834	0.090355	0.688227
1	2	imputeTHonly	correctFalseHom	0.934966	0.895762	0.914944	0.0863045	0.685794
1	2	imputeNot	correctNot	0.940641	0.873579	0.90587	0.063414	0.643206
1	3	imputeAll	correctAll	0.966372	0.873535	0.917612	0.087852	0.717139
1	3	imputeAll	correctFalseHom	0.968295	0.871847	0.917543	0.086713	0.715415
1	3	imputeTHonly	correctAll	0.969637	0.874573	0.919655	0.0881489	0.706669
1	3	imputeTHonly	correctFalseHom	0.971706	0.87289	0.919651	0.0857387	0.704643
1	3	imputeNot	correctNot	0.971962	0.842596	0.902668	0.0620401	0.667612
1	4	imputeAll	correctAll	0.96896	0.852041	0.906747	0.0854965	0.726276
1	4	imputeAll	correctFalseHom	0.970118	0.850489	0.906373	0.0855986	0.724378
1	4	imputeTHonly	correctAll	0.971524	0.853075	0.908455	0.0857227	0.716025
1	4	imputeTHonly	correctFalseHom	0.972893	0.851463	0.908137	0.0858435	0.713888
1	4	imputeNot	correctNot	0.972747	0.815517	0.88722	0.0620903	0.680731
2	1	imputeAll	correctAll	0.171587	0.891861	0.287803	0.0686349	0
2	1	imputeAll	correctFalseHom	0.173887	0.890559	0.290962	0.0695548	0
2	1	imputeTHonly	correctAll	0.182877	0.89614	0.303764	0.0731506	0
2	1	imputeTHonly	correctFalseHom	0.185672	0.894992	0.307542	0.0742687	0
2	1	imputeNot	correctNot	0.220422	0.882643	0.352751	0.0629776	0
2	2	imputeAll	correctAll	0.795748	0.867732	0.830183	0.083763	0.79821
2	2	imputeAll	correctFalseHom	0.799449	0.866118	0.83145	0.0827017	0.796447
2	2	imputeTHonly	correctAll	0.825331	0.872069	0.848057	0.083932	0.791708
2	2	imputeTHonly	correctFalseHom	0.830972	0.870388	0.850223	0.0817349	0.789971
2	2	imputeNot	correctNot	0.862241	0.851098	0.856634	0.0623307	0.760297
2	3	imputeAll	correctAll	0.929981	0.849889	0.888133	0.0820571	0.827388
2	3	imputeAll	correctFalseHom	0.93126	0.847628	0.887478	0.08217	0.825532
2	3	imputeTHonly	correctAll	0.939647	0.852372	0.893885	0.0805412	0.817863
2	3	imputeTHonly	correctFalseHom	0.942727	0.84985	0.893882	0.079667	0.815989
2	3	imputeNot	correctNot	0.946365	0.82252	0.880107	0.0604063	0.78725
2	4	imputeAll	correctAll	0.941158	0.829717	0.881931	0.0806707	0.833832
2	4	imputeAll	correctFalseHom	0.942211	0.826496	0.880568	0.0796235	0.832206
2	4	imputeTHonly	correctAll	0.94758	0.831797	0.885922	0.0800772	0.824306
2	4	imputeTHonly	correctFalseHom	0.950588	0.828639	0.885434	0.0781305	0.822624
2	4	imputeNot	correctNot	0.951546	0.793527	0.865382	0.0594716	0.797331
3	1	imputeAll	correctAll	0.126734	0.874311	0.221379	0.0543148	0
3	1	imputeAll	correctFalseHom	0.128536	0.874492	0.224129	0.055087	0
3	1	imputeTHonly	correctAll	0.137639	0.877796	0.237965	0.0556742	0
3	1	imputeTHonly	correctFalseHom	0.139597	0.87709	0.240859	0.0558388	0
3	1	imputeNot	correctNot	0.16616	0.863454	0.278689	0.0498479	0
3	2	imputeAll	correctAll	0.671821	0.839758	0.746461	0.0775179	0.829077
3	2	imputeAll	correctFalseHom	0.675966	0.839191	0.748787	0.0751074	0.828048
3	2	imputeTHonly	correctAll	0.712689	0.843661	0.772664	0.0777479	0.824008
3	2	imputeTHonly	correctFalseHom	0.71709	0.842567	0.774781	0.078228	0.822837
3	2	imputeNot	correctNot	0.759636	0.821715	0.789457	0.0584335	0.801571
3	3	imputeAll	correctAll	0.879775	0.819623	0.848634	0.0776272	0.868912
3	3	imputeAll	correctFalseHom	0.883999	0.818798	0.85015	0.0768695	0.868251
3	3	imputeTHonly	correctAll	0.90011	0.82243	0.859518	0.0782704	0.860291
3	3	imputeTHonly	correctFalseHom	0.90431	0.820632	0.860441	0.0753592	0.859643
3	3	imputeNot	correctNot	0.914448	0.793501	0.849692	0.0580602	0.837596
3	4	imputeAll	correctAll	0.917225	0.799972	0.854595	0.0764354	0.877667
3	4	imputeAll	correctFalseHom	0.917502	0.79895	0.854132	0.0743921	0.876232
3	4	imputeTHonly	correctAll	0.926624	0.801688	0.85964	0.0731546	0.868692
3	4	imputeTHonly	correctFalseHom	0.926423	0.799757	0.858442	0.0731387	0.867161
3	4	imputeNot	correctNot	0.928638	0.764966	0.838893	0.0557183	0.847386
4	1	imputeAll	correctAll	0.0985755	0.855588	0.176783	0.0422467	0
4	1	imputeAll	correctFalseHom	0.100456	0.854421	0.179775	0.0430524	0
4	1	imputeTHonly	correctAll	0.107853	0.860428	0.19168	0.0462228	0
4	1	imputeTHonly	correctFalseHom	0.11005	0.859467	0.195116	0.0471642	0
4	1	imputeNot	correctNot	0.131554	0.848286	0.227783	0.0464307	0
4	2	imputeAll	correctAll	0.578506	0.829641	0.681679	0.0754572	0.845102
4	2	imputeAll	correctFalseHom	0.581052	0.826334	0.682319	0.0711492	0.843218
4	2	imputeTHonly	correctAll	0.624737	0.8353	0.714835	0.0749684	0.842442
4	2	imputeTHonly	correctFalseHom	0.629342	0.832134	0.716668	0.0726163	0.840797
4	2	imputeNot	correctNot	0.669813	0.812383	0.734241	0.0574126	0.823075
4	3	imputeAll	correctAll	0.840191	0.814901	0.827353	0.075241	0.892716
4	3	imputeAll	correctFalseHom	0.839341	0.813068	0.825996	0.0729862	0.890932
4	3	imputeTHonly	correctAll	0.865067	0.817262	0.840485	0.0720889	0.885463
4	3	imputeTHonly	correctFalseHom	0.866333	0.815113	0.839943	0.0712055	0.88376
4	3	imputeNot	correctNot	0.87721	0.788518	0.830503	0.0542604	0.865575
4	4	imputeAll	correctAll	0.89287	0.800464	0.844145	0.0704897	0.900219
4	4	imputeAll	correctFalseHom	0.89264	0.798639	0.843027	0.0686646	0.898592
4	4	imputeTHonly	correctAll	0.903598	0.80047	0.848914	0.0677699	0.892335
4	4	imputeTHonly	correctFalseHom	0.904156	0.798158	0.847857	0.0661578	0.890597
4	4	imputeNot	correctNot	0.908467	0.76374	0.829841	0.0509421	0.874679
5	1	imputeAll	correctAll	0.0803356	0.838967	0.146631	0.0344295	0
5	1	imputeAll	correctFalseHom	0.0816554	0.838242	0.148814	0.0349952	0
5	1	imputeTHonly	correctAll	0.0887824	0.842909	0.160644	0.0380496	0
5	1	imputeTHonly	correctFalseHom	0.0904404	0.842022	0.163337	0.0387602	0
5	1	imputeNot	correctNot	0.107154	0.832478	0.189869	0.037819	0
5	2	imputeAll	correctAll	0.482378	0.807238	0.603891	0.0689111	0.850539
5	2	imputeAll	correctFalseHom	0.48928	0.805643	0.608816	0.0652374	0.850166
5	2	imputeTHonly	correctAll	0.53284	0.811432	0.643268	0.0695009	0.850583
5	2	imputeTHonly	correctFalseHom	0.538826	0.809846	0.647105	0.0646591	0.849462
5	2	imputeNot	correctNot	0.581534	0.790718	0.670182	0.0553842	0.836825
5	3	imputeAll	correctAll	0.777873	0.795306	0.786493	0.0707157	0.90781
5	3	imputeAll	correctFalseHom	0.780253	0.794311	0.787219	0.0698734	0.906734
5	3	imputeTHonly	correctAll	0.81543	0.798244	0.806746	0.0689096	0.901683
5	3	imputeTHonly	correctFalseHom	0.815931	0.796225	0.805957	0.0689519	0.900251
5	3	imputeNot	correctNot	0.831833	0.76704	0.798124	0.0519895	0.886479
5	4	imputeAll	correctAll	0.868775	0.781507	0.822834	0.0676967	0.917226
5	4	imputeAll	correctFalseHom	0.868044	0.779926	0.821629	0.0659274	0.916093
5	4	imputeTHonly	correctAll	0.882807	0.778308	0.82727	0.0653931	0.910411
5	4	imputeTHonly	correctFalseHom	0.881542	0.775522	0.825141	0.0637259	0.909085
5	4	imputeNot	correctNot	0.885276	0.739788	0.806019	0.0510736	0.896809
6	1	imputeAll	correctAll	0.0654729	0.823839	0.121305	0.0280598	0
6	1	imputeAll	correctFalseHom	0.066637	0.822504	0.123286	0.0285587	0
6	1	imputeTHonly	correctAll	0.0740535	0.831049	0.135989	0.0317372	0
6	1	imputeTHonly	correctFalseHom	0.0754774	0.829482	0.138365	0.0323475	0
6	1	imputeNot	correctNot	0.0906212	0.817983	0.163166	0.031984	0
6	2	imputeAll	correctAll	0.410269	0.792436	0.540634	0.0683781	0.85479
6	2	imputeAll	correctFalseHom	0.417769	0.791143	0.546797	0.0659635	0.854743
6	2	imputeTHonly	correctAll	0.463512	0.800596	0.587111	0.0713096	0.855056
6	2	imputeTHonly	correctFalseHom	0.471442	0.798684	0.592907	0.0689915	0.854769
6	2	imputeNot	correctNot	0.516743	0.780829	0.621912	0.0574159	0.843499
6	3	imputeAll	correctAll	0.739339	0.789468	0.763581	0.0739339	0.920171
6	3	imputeAll	correctFalseHom	0.740181	0.787504	0.763109	0.0728047	0.919104
6	3	imputeTHonly	correctAll	0.784122	0.793899	0.78898	0.0702198	0.914479
6	3	imputeTHonly	correctFalseHom	0.786616	0.791607	0.789104	0.0694073	0.913321
6	3	imputeNot	correctNot	0.806374	0.764287	0.784766	0.0531675	0.899981
6	4	imputeAll	correctAll	0.845522	0.779583	0.811215	0.0667517	0.929938
6	4	imputeAll	correctFalseHom	0.844935	0.777536	0.809836	0.0658391	0.928716
6	4	imputeTHonly	correctAll	0.867756	0.781317	0.822271	0.0642782	0.922923
6	4	imputeTHonly	correctFalseHom	0.86751	0.779214	0.820995	0.0623361	0.921484
6	4	imputeNot	correctNot	0.872398	0.742297	0.802106	0.049381	0.909777
10	1	imputeAll	correctAll	0.0438273	0.760808	0.0828803	0.0192413	0
10	1	imputeAll	correctFalseHom	0.0447229	0.760229	0.0844762	0.019167	0
10	1	imputeTHonly	correctAll	0.0516314	0.765893	0.0967411	0.0206526	0
10	1	imputeTHonly	correctFalseHom	0.0527842	0.765861	0.0987616	0.0211137	0
10	1	imputeNot	correctNot	0.0617312	0.755807	0.11414	0.0231492	0
10	2	imputeAll	correctAll	0.25055	0.70968	0.37035	0.0484936	0.844047
10	2	imputeAll	correctFalseHom	0.257119	0.707162	0.377119	0.0467488	0.844715
10	2	imputeTHonly	correctAll	0.29662	0.712593	0.418879	0.0494366	0.846781
10	2	imputeTHonly	correctFalseHom	0.303362	0.709877	0.425072	0.0491939	0.846843
10	2	imputeNot	correctNot	0.337275	0.692544	0.453629	0.04497	0.843318
10	3	imputeAll	correctAll	0.571933	0.711662	0.634192	0.0544698	0.934347
10	3	imputeAll	correctFalseHom	0.580161	0.711456	0.639135	0.0552534	0.934168
10	3	imputeTHonly	correctAll	0.635488	0.709176	0.670313	0.0537032	0.930677
10	3	imputeTHonly	correctFalseHom	0.641561	0.70826	0.673262	0.0513249	0.930165
10	3	imputeNot	correctNot	0.674156	0.680682	0.677403	0.0439667	0.923875
10	4	imputeAll	correctAll	0.746613	0.704433	0.72491	0.0503335	0.94966
10	4	imputeAll	correctFalseHom	0.748333	0.702772	0.724837	0.0496132	0.948981
10	4	imputeTHonly	correctAll	0.78432	0.696713	0.737925	0.0461364	0.944189
10	4	imputeTHonly	correctFalseHom	0.786731	0.694121	0.73753	0.0462783	0.943545
10	4	imputeNot	correctNot	0.800649	0.656363	0.721362	0.0390561	0.93819
15	1	imputeAll	correctAll	0.0301004	0.702501	0.0577274	0.0138925	0
15	1	imputeAll	correctFalseHom	0.0307375	0.702175	0.0588968	0.0141865	0
15	1	imputeTHonly	correctAll	0.037643	0.707317	0.0714819	0.0144165	0
15	1	imputeTHonly	correctFalseHom	0.0383484	0.705449	0.0727424	0.0146866	0
15	1	imputeNot	correctNot	0.0440232	0.695717	0.0828067	0.0155376	0
15	2	imputeAll	correctAll	0.14952	0.633207	0.241916	0.0345046	0.822061
15	2	imputeAll	correctFalseHom	0.154453	0.631977	0.248237	0.033097	0.822948
15	2	imputeTHonly	correctAll	0.191792	0.638676	0.294997	0.0348712	0.828816
15	2	imputeTHonly	correctFalseHom	0.19654	0.634574	0.300125	0.0357345	0.829492
15	2	imputeNot	correctNot	0.217411	0.618701	0.321757	0.0343281	0.828743
15	3	imputeAll	correctAll	0.405092	0.653283	0.500087	0.0411958	0.937281
15	3	imputeAll	correctFalseHom	0.408827	0.651046	0.502259	0.0408827	0.936965
15	3	imputeTHonly	correctAll	0.482334	0.645353	0.552061	0.0407607	0.935808
15	3	imputeTHonly	correctFalseHom	0.486077	0.642701	0.553523	0.0394116	0.935479
15	3	imputeNot	correctNot	0.521042	0.616289	0.564677	0.0357286	0.932922
15	4	imputeAll	correctAll	0.619005	0.65656	0.63723	0.0378983	0.959353
15	4	imputeAll	correctFalseHom	0.621519	0.655433	0.638025	0.0376678	0.95887
15	4	imputeTHonly	correctAll	0.687176	0.637129	0.661207	0.0355436	0.955805
15	4	imputeTHonly	correctFalseHom	0.690624	0.63596	0.662166	0.0351165	0.955398
15	4	imputeNot	correctNot	0.71037	0.595782	0.64805	0.0303361	0.95299

## Sheet: Table S4
Table S4 Precision (prc), recall (rcl), F1-score (f1s) and adjusted resolution (ars) obtained in the performance analysis with simulated data using different simulated genotyping error rates (0, 0.5, 1, 2, 3, 4, 5, 6, 10 and 15%) with LINKPHASE3. The following parameters were specified in the linkin.txt file for LINKPHASE3 execution: HALFSIB_PHASING=yes, HMM_PHASING=yes, N_PHASING=50, CHECK_PREPH…
ger	prc	rcl	f1s	ars
0	0.839052	0.872053	0.854303	0.0464932
0.5	0.799714	0.869737	0.832132	0.0458136
1	0.796373	0.879911	0.83403	0.046216
2	0.758366	0.875144	0.810236	0.0458954
3	0.683064	0.847765	0.753502	0.0408161
4	0.614335	0.813214	0.694783	0.0362924
5	0.576562	0.804705	0.662847	0.034744
6	0.529643	0.787473	0.623469	0.0305115
10	0.376623	0.720598	0.487027	0.0226727
15	0.232882	0.616676	0.330112	0.0156877

## Sheet: Table S5
Table S5 Filtering rate (fil), recombination probability threshold (prb), precision (prc), recall (rcl), F1-score (f1s) and adjusted resolution (ars) obtained in the performance analysis with simulated data using different simulated genotyping error rates (0, 0.5, 1, 2, 3, 4, 5, 6, 10 and 15%) with duoHMM. Four rows show values obtained with different probability thresholds that were selected for…
min	fil_0%	prb_0%	prc_0%	rcl_0%	f1s_0%	ars_0%	fil_0.5%	prb_0.5%	prc_0.5%	rcl_0.5%	f1s_0.5%	ars_0.5%	fil_1%	prb_1%	prc_1%	rcl_1%	f1s_1%	ars_1%	fil_2%	prb_2%	prc_2%	rcl_2%	f1s_2%	ars_2%	fil_3%	prb_3%	prc_3%	rcl_3%	f1s_3%	ars_3%	fil_4%	prb_4%	prc_4%	rcl_4%	f1s_4%	ars_4%	fil_5%	prb_5%	prc_5%	rcl_5%	f1s_5%	ars_5%	fil_6%	prb_6%	prc_6%	rcl_6%	f1s_6%	ars_6%	fil_10%
1	0	10	0.972039	0.860711	0.912994	0.103358	0	10	0.711932	0.8202	0.76224	0.0491768	0	10	0.536705	0.79369	0.640378	0.0422227	0	10	0.398664	0.604869	0.480581	0.038966	0	10	0.374397	0.412893	0.392704	0.0365306	0	10	0.320135	0.2181	0.259446	0.0283032	0	10	0.283323	0.105454	0.1537	0.0214466	0	10	0.256165	0.0490006	0.0822651	0.0129892	0
2	0.04	14	0.976288	0.833359	0.899179	0.0963406	0.5	37	0.968722	0.566091	0.714595	0.0484471	0.64	33	0.931307	0.501463	0.651906	0.0439487	0.76	25	0.865235	0.320234	0.467457	0.0359582	0.8	22	0.789347	0.183035	0.297163	0.0230806	0.82	18	0.694819	0.0897876	0.159025	0.0135341	0.84	17	0.592608	0.0403243	0.0755105	0.00823751	0.84	16	0.535002	0.0174523	0.033802	0.00426973	0.81
3	0.06	16	0.978951	0.811823	0.887588	0.0902632	0.52	40	0.972222	0.543922	0.697576	0.0450049	0.67	36	0.943245	0.474183	0.631102	0.0425462	0.79	27	0.888947	0.292913	0.440635	0.033895	0.84	24	0.826683	0.158007	0.265306	0.0212244	0.87	20	0.738198	0.0737317	0.134072	0.0116585	0.89	18	0.662735	0.0325405	0.0620351	0.00664662	0.9	18	0.568973	0.0125868	0.0246287	0.00339707	0.86
4	0.09	20	0.982931	0.792378	0.877428	0.0849124	0.53	41	0.976204	0.527582	0.684975	0.0434905	0.68	37	0.95099	0.459853	0.619935	0.0422683	0.8	28	0.897139	0.282018	0.429136	0.0334391	0.85	24	0.835876	0.150574	0.25518	0.0204144	0.88	20	0.75518	0.0704008	0.128795	0.011119	0.9	19	0.683408	0.030717	0.0587916	0.00641363	0.91	18	0.593092	0.011722	0.0229896	0.00317098	0.88
[truncated: 11 more columns]

## Sheet: Table S6
Table S6 Filtering rate (fil), recombination probability threshold (prb), precision (prc), recall (rcl), F1-score (f1s) and adjusted resolution (ars) obtained in the performance analysis with simulated data using different simulated genotyping error rates (0, 0.5, 1, 2, 3, 4, 5, 6, 10 and 15%) with duoHMM. Four rows show values obtained with different probability thresholds that were selected for…
ger	min	fil	prb	prc	rcl	f1s	ars
0	1	0	10	0.972039	0.860711	0.912994	0.103358
0	2	0.04	14	0.976288	0.833359	0.899179	0.0963406
0	3	0.06	16	0.978951	0.811823	0.887588	0.0902632
0	4	0.09	20	0.982931	0.792378	0.877428	0.0849124
0.5	1	0	10	0.711932	0.8202	0.76224	0.0491768
0.5	2	0.5	37	0.968722	0.566091	0.714595	0.0484471
0.5	3	0.52	40	0.972222	0.543922	0.697576	0.0450049
0.5	4	0.53	41	0.976204	0.527582	0.684975	0.0434905
1	1	0	10	0.536705	0.79369	0.640378	0.0422227
1	2	0.64	33	0.931307	0.501463	0.651906	0.0439487
1	3	0.67	36	0.943245	0.474183	0.631102	0.0425462
1	4	0.68	37	0.95099	0.459853	0.619935	0.0422683
2	1	0	10	0.398664	0.604869	0.480581	0.038966
2	2	0.76	25	0.865235	0.320234	0.467457	0.0359582
2	3	0.79	27	0.888947	0.292913	0.440635	0.033895
2	4	0.8	28	0.897139	0.282018	0.429136	0.0334391
3	1	0	10	0.374397	0.412893	0.392704	0.0365306
3	2	0.8	22	0.789347	0.183035	0.297163	0.0230806
3	3	0.84	24	0.826683	0.158007	0.265306	0.0212244
3	4	0.85	24	0.835876	0.150574	0.25518	0.0204144
4	1	0	10	0.320135	0.2181	0.259446	0.0283032
4	2	0.82	18	0.694819	0.0897876	0.159025	0.0135341
4	3	0.87	20	0.738198	0.0737317	0.134072	0.0116585
4	4	0.88	20	0.75518	0.0704008	0.128795	0.011119
5	1	0	10	0.283323	0.105454	0.1537	0.0214466
5	2	0.84	17	0.592608	0.0403243	0.0755105	0.00823751
5	3	0.89	18	0.662735	0.0325405	0.0620351	0.00664662
5	4	0.9	19	0.683408	0.030717	0.0587916	0.00641363
6	1	0	10	0.256165	0.0490006	0.0822651	0.0129892
6	2	0.84	16	0.535002	0.0174523	0.033802	0.00426973
6	3	0.9	18	0.568973	0.0125868	0.0246287	0.00339707
6	4	0.91	18	0.593092	0.011722	0.0229896	0.00317098
10	1	0	10	0.0685674	0.000731352	0.00144727	0.000361817
10	2	0.81	12	0.00740741	0.000137627	0.000270234	4e-05
10	3	0.86	13	0.00757576	6.88e-05	0.000136388	1.86e-05
10	4	0.88	13	0.00980392	6.88e-05	0.000136668	1.82e-05
15	1	0	10	0.00340136	0.0001317	0.000253582	0.000190186
15	2	0.87	12	0	0	NA	NA
15	3	0.92	12	0	0	NA	NA
15	4	0.93	12	0	0	NA	NA
